# Supplementary material for: The Effects of Vitamin D on the Expression of IL-33 and Its Receptor ST2 in Skin Cells; Potential Implication for Psoriasis
Source: Int J Mol Sci. 2021 Nov 29;22(23):12907. doi: 10.3390/ijms222312907 (PMC8657669; doi:10.3390/ijms222312907)
Supplement: Supplementary file 1 [file ijms-22-12907-s001.zip]

Archive with 2 entries (2 files):
- Supp. Figure S1.tif
- Supp. Figure S2.tif
